# Supplementary material for: Lenvatinib with or without stereotactic body radiotherapy for hepatocellular carcinoma with portal vein tumor thrombosis: a retrospective study
Source: Radiat Oncol. 2023 Jun 12;18:101. doi: 10.1186/s13014-023-02270-z (PMC10259021; doi:10.1186/s13014-023-02270-z)
Supplement: Supplementary file 1 — Additional file 1. Table S1. Baseline characteristics of the subgroup. Table S2. Subsequent treatment. [file 13014_2023_2270_MOESM1_ESM.zip]

Archive with 3 entries (2 files):
- Additional fle 1/
- Additional fle 1/Table S1.docx
- Additional fle 1/Table S2.docx
